# Supplementary material for: Bi-Allelic Loss-of-Function Variant in MAN1B1 Cause Rafiq Syndrome and Developmental Delay
Source: Int J Mol Sci. 2025 Aug 14;26(16):7820. doi: 10.3390/ijms26167820 (PMC12386520; doi:10.3390/ijms26167820)
Supplement: Supplementary file 1 [file ijms-26-07820-s001.zip]

Archive with 1 entries (1 files):
- ijms-3748390-supplementary.pdf
